# Supplementary material for: Multifunctional Role of Lipids in Modulating the Tumorigenic Properties of 4T1 Breast Cancer Cells
Source: Int J Mol Sci. 2022 Apr 11;23(8):4240. doi: 10.3390/ijms23084240 (PMC9024985; doi:10.3390/ijms23084240)
Supplement: Supplementary file 1 [file ijms-23-04240-s001.zip]

Archive with 1 entries (1 files):
- ijms-1635269-supplementary.pdf
